# Supplementary material for: Navigating Emergency Management of Cancer Patients: A Retrospective Study on First-Time, End-Stage, and Other Established Diagnoses in a High Turnover Emergency County Hospital
Source: Medicina (Kaunas). 2025 Jan 15;61(1):133. doi: 10.3390/medicina61010133 (PMC11767032; doi:10.3390/medicina61010133)
Supplement: Supplementary file 1 [file medicina-61-00133-s001.zip]

Archive with 3 entries (2 files):
- supplementary files/
- supplementary files/Supplementary Figure S1.jpg
- supplementary files/supplementary figure S2.jpg
